# Supplementary material for: Accuracy of augmented reality-guided needle placement for pulsed radiofrequency treatment of pudendal neuralgia: a pilot study on a phantom model
Source: PeerJ. 2024 Mar 28;12:e17127. doi: 10.7717/peerj.17127 (PMC10981882; doi:10.7717/peerj.17127)
Supplement: Supplemental Information 2 — The models of the nerve and needles are the segmented 3D STL files corresponding to each measurement. Those models are the input for the analysis file. [file peerj-12-17127-s002.zip]

Archive with 42 entries (41 files):
- Supplementary Data/Needles_Transformed_ICP/
- Supplementary Data/Needles_Transformed_ICP/Needle_01_1_001.stl
- Supplementary Data/Needles_Transformed_ICP/Needle_01_2_001.stl
- Supplementary Data/Needles_Transformed_ICP/Needle_01_3_001.stl
- Supplementary Data/Needles_Transformed_ICP/Needle_01_4_001.stl
- Supplementary Data/Needles_Transformed_ICP/Needle_01_5_001.stl
- Supplementary Data/Needles_Transformed_ICP/Needle_02_1_001.stl
- Supplementary Data/Needles_Transformed_ICP/Needle_02_2_001.stl
- Supplementary Data/Needles_Transformed_ICP/Needle_02_3_001.stl
- Supplementary Data/Needles_Transformed_ICP/Needle_02_4_001.stl
- Supplementary Data/Needles_Transformed_ICP/Needle_02_5_001.stl
- Supplementary Data/Needles_Transformed_ICP/Needle_03_1_001.stl
- Supplementary Data/Needles_Transformed_ICP/Needle_03_2_001.stl
- Supplementary Data/Needles_Transformed_ICP/Needle_03_3_001.stl
- Supplementary Data/Needles_Transformed_ICP/Needle_03_4_001.stl
- Supplementary Data/Needles_Transformed_ICP/Needle_03_5_001.stl
- Supplementary Data/Needles_Transformed_ICP/Needle_05_1_001.stl
- Supplementary Data/Needles_Transformed_ICP/Needle_05_2_001.stl
- Supplementary Data/Needles_Transformed_ICP/Needle_05_3_001.stl
- Supplementary Data/Needles_Transformed_ICP/Needle_05_4_001.stl
- Supplementary Data/Needles_Transformed_ICP/Needle_05_5_001.stl
- Supplementary Data/Needles_Transformed_ICP/Needle_06_1_001.stl
- Supplementary Data/Needles_Transformed_ICP/Needle_06_2_001.stl
- Supplementary Data/Needles_Transformed_ICP/Needle_06_3_001.stl
- Supplementary Data/Needles_Transformed_ICP/Needle_06_4_001.stl
- Supplementary Data/Needles_Transformed_ICP/Needle_06_5_001.stl
- Supplementary Data/Needles_Transformed_ICP/Needle_07_1_001.stl
- Supplementary Data/Needles_Transformed_ICP/Needle_07_2_001.stl
- Supplementary Data/Needles_Transformed_ICP/Needle_07_3_001.stl
- Supplementary Data/Needles_Transformed_ICP/Needle_07_4_001.stl
- Supplementary Data/Needles_Transformed_ICP/Needle_07_5_001.stl
- Supplementary Data/Needles_Transformed_ICP/Needle_09_1_001.stl
- Supplementary Data/Needles_Transformed_ICP/Needle_09_2_001.stl
- Supplementary Data/Needles_Transformed_ICP/Needle_09_3_001.stl
- Supplementary Data/Needles_Transformed_ICP/Needle_09_4_001.stl
- Supplementary Data/Needles_Transformed_ICP/Needle_09_5_001.stl
- Supplementary Data/Needles_Transformed_ICP/Needle_10_1_001.stl
- Supplementary Data/Needles_Transformed_ICP/Needle_10_2_001.stl
- Supplementary Data/Needles_Transformed_ICP/Needle_10_3_001.stl
- Supplementary Data/Needles_Transformed_ICP/Needle_10_4_001.stl
- Supplementary Data/Needles_Transformed_ICP/Needle_10_5_001.stl
- Supplementary Data/Nerve_control.stl
